# Supplementary material for: Stress-induced immunosuppression affecting immune response to Newcastle disease virus vaccine through “miR-155-CTLA-4” pathway in chickens
Source: PeerJ. 2023 Feb 27;11:e14529. doi: 10.7717/peerj.14529 (PMC9979835; doi:10.7717/peerj.14529)
Supplement: Supplemental Information 1 [file peerj-11-14529-s001.txt]

ATGACATGATTACGATTCGAGCTCGGTACCCGGGGATCCTCTAGAGATTGGCTCTCCATCTCCTTGTTTCAGTTAACAGTGATGTGAAATGGAATCACTTTTTTCTCTAGCTTTTCAGAAGGCATTTTCACATAGACCCCAGTAGTGAGACGTTGTCTTCTCTGAATCGCTTTGCCCACGACAATGGCTGAGATGATGATGCTGTAAAGAAAGAATCCTGAAGCAGTAGCTCCTAATACCCAGAGATATGTGGCAGTGTCTGGACAAGGTTCTGGATCAATGACGTAGAGTTGTGTCCCATTTCCCTTGTTCATGAAGTATGGTGGAGGGTACATCCGCTCCATCTTGCAGACATAAAGACCAGTATCATTAGCTTGCAGGCCTGTGAGGGTAAGGGTCACGTTGTTTCGGCTCGGGCTAACATGGCACTGAATAACCTCTTCCACACTGAACATTTTAAATTCCGTTGTGTAGGTTGAAGCACAGATTTCAGTGAACTTGTCGCCTGTCTGTTTGAGTAAAGTCACTCGAATTTCCTTTGCATTCCCAATGTGCTTGTAGTTACACACCAAGCTGGCAACTCCTTGCCTGTTGGCCAGTACTATTGCTGGCTGAGTCACTTCCATTACTTCGGCAGTGGCGGTGGCTGCGCAGAGAAAGCTCACGGTGACCCATGCTGAGAGCATTCCTGCACCGGGACAGATGCTGACGGAGCTGGAAGTAATCGTCGACCTGCACGCATGCAAGCTTGGCACTGGCCGTCGTTTTACAACGTCGTGACTGGGAAAACCCTGGCGTTACCCAACTTAATCGCCTTGCAGCACATCCCCCTTTCGCCAGCTGGCGTATAG
